# Supplementary material for: Tuning the Biological Activity of PI3Kδ Inhibitor by the Introduction of a Fluorine Atom Using the Computational Workflow
Source: Molecules. 2023 Apr 17;28(8):3531. doi: 10.3390/molecules28083531 (PMC10145010; doi:10.3390/molecules28083531)
Supplement: Supplementary file 1 [file molecules-28-03531-s001.zip]

Archive with 1 entries (1 files):
- molecules-2260696-supplementary.pdf
